# Supplementary material for: Circulating Extracellular Vesicle-Derived microRNAs as Novel Diagnostic and Prognostic Biomarkers for Non-Viral-Related Hepatocellular Carcinoma
Source: Int J Mol Sci. 2023 Nov 7;24(22):16043. doi: 10.3390/ijms242216043 (PMC10671272; doi:10.3390/ijms242216043)
Supplement: Supplementary file 1 [file ijms-24-16043-s001.zip]

Archive with 1 entries (1 files):
- ijms-2587889-supplementary.pdf
